# Supplementary material for: Identification of Metabolomic Biomarkers of Long-Term Stress Using NMR Spectroscopy in a Diving Duck
Source: Metabolites. 2022 Apr 15;12(4):353. doi: 10.3390/metabo12040353 (PMC9030486; doi:10.3390/metabo12040353)
Supplement: Supplementary file 1 [file metabolites-12-00353-s001.zip]

Archive with 1 entries (1 files):
- metabolites-1618322-supplementary.pdf
